# Supplementary material for: Cobalt Oxide-Decorated Silicon Carbide Nano-Tree Array Electrode for Micro-Supercapacitor Application
Source: Materials (Basel). 2021 Aug 11;14(16):4514. doi: 10.3390/ma14164514 (PMC8400218; doi:10.3390/ma14164514)
Supplement: Supplementary file 1 [file materials-14-04514-s001.zip]

Archive with 1 entries (1 files):
- materials-1296470 -supplementary.pdf
